# Supplementary material for: Two new species of Sinosmylites Hong (Neuroptera, Berothidae) from the Middle Jurassic of China, with notes on Mesoberothidae
Source: Zookeys. 2011 Sep 24;(130):199–215. doi: 10.3897/zookeys.130.1418 (PMC3260760; doi:10.3897/zookeys.130.1418)
Supplement: XML Treatment for Sinosmylites [file zookeys.130.1418-treatment1.xml]

<!DOCTYPE tp:taxon-treatment
  PUBLIC "-//TaxonX//DTD Taxonomic Treatment Publishing DTD v0 20100105//EN" "tax-treatment-NSO.dtd">
<tp:taxon-treatment xmlns:tp="http://www.plazi.org/taxpub"><tp:treatment-meta><mixed-citation publication-type="journal"><person-group><name><surname>Makarkin</surname><given-names>Vladimir N.</given-names></name><name><surname>Yang</surname><given-names>Qiang</given-names></name><name><surname>Ren</surname><given-names>Dong</given-names></name></person-group><article-title>Two new species of 
                    <italic>Sinosmylites</italic> Hong (Neuroptera, Berothidae) from the Middle Jurassic of China, with notes on Mesoberothidae</article-title><source>Zookeys</source><day>24</day><month>9</month><year>2011</year><volume>2011</volume><issue>130</issue><fpage>199</fpage><lpage>215</lpage><pub-id pub-id-type="doi">10.3897/zookeys.130.1418</pub-id></mixed-citation></tp:treatment-meta><tp:nomenclature><label>Genus</label><tp:taxon-name>
                            <tp:taxon-name-part taxon-name-part-type="genus">Sinosmylites</tp:taxon-name-part>
                            <object-id xmlns:xlink="http://www.w3.org/1999/xlink" xlink:type="simple">http://species-id.net/wiki/Sinosmylites</object-id>
                        </tp:taxon-name><tp:taxon-authority>Hong, 1983</tp:taxon-authority><tp:taxon-status xmlns:xlink="http://www.w3.org/1999/xlink" xlink:type="simple">sit. n.</tp:taxon-status><tp:nomenclature-citation-list><tp:nomenclature-citation><tp:taxon-name>Sinosmylites</tp:taxon-name><comment> Hong, 1983: 94, 198 [<tp:taxon-name>Osmylitidae</tp:taxon-name>]; <xref ref-type="bibr" rid="B37">Ren et al. 1995</xref>: 101 [?<tp:taxon-name>Osmylidae</tp:taxon-name>]; <xref ref-type="bibr" rid="B38">Ren and Guo 1996</xref>: 466 [‘osmylid-like’ <tp:taxon-name>Neuroptera</tp:taxon-name>]; <xref ref-type="bibr" rid="B29">Makarkin and Archibald 2005</xref>: 15, 16, 18, 19 [probably <tp:taxon-name>Prohemerobiidae</tp:taxon-name>]; <xref ref-type="bibr" rid="B48">Yang et al. 2010</xref>: 177 [<tp:taxon-name>Osmylidae</tp:taxon-name>].</comment></tp:nomenclature-citation></tp:nomenclature-citation-list></tp:nomenclature><tp:treatment-sec sec-type="Type species"><title>Type species.</title><p><italic><tp:taxon-name>Sinosmylites pectinatus</tp:taxon-name></italic> Hong, 1983, by original designation.</p></tp:treatment-sec><tp:treatment-sec sec-type="Diagnosis"><title>Diagnosis.</title><p>Forewing: costal space strongly narrowed basally; humeral veinlet not recurrent and branched; Sc, R1 fused distally; Sc+R1 with 9-11 veinlets, mostly simple; all subcostal veinlets simple; M forked far distal to origin of Rs; CuA pectinate, with seven branches; few crossveins in radial space arranged mainly in 1-2 ‘inner’ gradate series.</p></tp:treatment-sec><tp:treatment-sec sec-type="Species included"><title>Species included.</title><p>Three species from the Middle Jurassic of China (Jiulongshan Formation): <italic><tp:taxon-name>Sinosmylites pectinatus</tp:taxon-name></italic> (Liaoning Province), <italic><tp:taxon-name>Sinosmylites fumosus</tp:taxon-name></italic> sp. n. and <italic><tp:taxon-name>Sinosmylites rasnitsyni</tp:taxon-name></italic> sp. n. (Inner Mongolia).</p></tp:treatment-sec><tp:treatment-sec sec-type="Comments"><title>Comments.</title><p>The venation of these two new species is very similar to that of <italic><tp:taxon-name>Sinosmylites pectinatus</tp:taxon-name></italic>. The latter species is represented by a nearly complete forewing (<xref ref-type="bibr" rid="B20">Hong 1983</xref>). Unfortunately, however, it is quite poorly figured, and its type is now lost. Nevertheless, all main features of <italic><tp:taxon-name>Sinosmylites fumosus</tp:taxon-name></italic> sp. n. and <italic><tp:taxon-name>Sinosmylites rasnitsyni</tp:taxon-name></italic> sp. n. forewings agree well with those confirmed of <italic><tp:taxon-name>Sinosmylites pectinatus</tp:taxon-name></italic>, i.e., similar size (length 5.5 mm in <italic><tp:taxon-name>Sinosmylites pectinatus</tp:taxon-name></italic>; about 6.5 mm in <italic><tp:taxon-name>Sinosmylites fumosus</tp:taxon-name></italic> sp. n.; 6.7 mm in <italic><tp:taxon-name>Sinosmylites rasnitsyni</tp:taxon-name></italic> sp. n.), coloration (a single, more or less fuscous color), and the venational character states are as provided in the generic diagnosis. The few differences between the type species and the two new species (e.g., the presence of two ‘inner’ gradate series, and the CuP twice forked in <italic><tp:taxon-name>Sinosmylites pectinatus</tp:taxon-name></italic>) are at most specific.</p></tp:treatment-sec><ref-list><ref id="B37"><mixed-citation xmlns:xlink="http://www.w3.org/1999/xlink" xlink:type="simple"><person-group><name name-style="western"><surname>Ren</surname><given-names>D</given-names></name><name name-style="western"><surname>Lu</surname><given-names>L</given-names></name><name name-style="western"><surname>Guo</surname><given-names>ZG</given-names></name><name name-style="western"><surname>Ji</surname><given-names>S</given-names></name></person-group> (<year>1995</year>)<source> Faunae and stratigraphy of Jurassic-Cretaceous in Beijing and the adjacent areas.</source> <publisher-name>Seismic Publishing House</publisher-name>, <publisher-loc>Beijing</publisher-loc>, <lpage>223</lpage> pp.[in Chinese, English summary]</mixed-citation></ref><ref id="B38"><mixed-citation xmlns:xlink="http://www.w3.org/1999/xlink" xlink:type="simple"><person-group><name name-style="western"><surname>Ren</surname><given-names>D</given-names></name><name name-style="western"><surname>Guo</surname><given-names>ZG</given-names></name></person-group> (<year>1996</year>)<article-title> On the new fossil genera and species of Neuroptera (Insecta) from the Late Jurassic of northeast China.</article-title> <source>Acta Zootaxonomica Sinica </source> <volume>21</volume>: <fpage>461</fpage>-<lpage>479</lpage>.</mixed-citation></ref><ref id="B29"><mixed-citation xmlns:xlink="http://www.w3.org/1999/xlink" xlink:type="simple"><person-group><name name-style="western"><surname>Makarkin</surname><given-names>VN</given-names></name><name name-style="western"><surname>Archibald</surname><given-names>SB</given-names></name></person-group> (<year>2005</year>)<article-title> Substitute names for three genera of fossil Neuroptera, with taxonomic notes.</article-title> <source>Zootaxa </source> <volume>1054</volume>: <fpage>15</fpage>-<lpage>23</lpage>.</mixed-citation></ref><ref id="B48"><mixed-citation xmlns:xlink="http://www.w3.org/1999/xlink" xlink:type="simple"><person-group><name name-style="western"><surname>Yang</surname><given-names>Q</given-names></name><name name-style="western"><surname>Ren</surname><given-names>D</given-names></name><name name-style="western"><surname>Shih</surname><given-names>CK</given-names></name><name name-style="western"><surname>Wang</surname><given-names>YJ</given-names></name><name name-style="western"><surname>Shi</surname><given-names>CF</given-names></name><name name-style="western"><surname>Peng</surname><given-names>YY</given-names></name><name name-style="western"><surname>Zhao</surname><given-names>YY</given-names></name></person-group> (<year>2010</year>)<article-title>Neuroptera – grace with lace.</article-title> In: <person-group><name name-style="western"><surname>Ren</surname><given-names>D</given-names></name><name name-style="western"><surname>Shih</surname><given-names>CK</given-names></name><name name-style="western"><surname>Gao</surname><given-names>TP</given-names></name><name name-style="western"><surname>Yao</surname><given-names>YZ</given-names></name><name name-style="western"><surname>Zhao</surname><given-names>YY</given-names></name></person-group> (<role>Eds</role>). <issue-title>Silent Stories – Insect Fossil Treasures from Dinosaur Era of the Northeastern China.</issue-title> <source>Science Press, Beijing</source>: <fpage>165</fpage>-<lpage>179</lpage>.</mixed-citation></ref><ref id="B20"><mixed-citation xmlns:xlink="http://www.w3.org/1999/xlink" xlink:type="simple"><person-group><name name-style="western"><surname>Hong</surname><given-names>Y</given-names></name></person-group> (<year>1983</year>)<source> Middle Jurassic fossil insects in North China.</source> <publisher-name>Geological Publishing House</publisher-name>, <publisher-loc>Beijing</publisher-loc>, <lpage>223</lpage> pp.[in Chinese, English summary]</mixed-citation></ref></ref-list></tp:taxon-treatment>
