# Supplementary material for: Two new species of Sinosmylites Hong (Neuroptera, Berothidae) from the Middle Jurassic of China, with notes on Mesoberothidae
Source: Zookeys. 2011 Sep 24;(130):199–215. doi: 10.3897/zookeys.130.1418 (PMC3260760; doi:10.3897/zookeys.130.1418)
Supplement: XML Treatment for Sinosmylites rasnitsyni [file zookeys.130.1418-treatment2.xml]

<!DOCTYPE tp:taxon-treatment
  PUBLIC "-//TaxonX//DTD Taxonomic Treatment Publishing DTD v0 20100105//EN" "tax-treatment-NSO.dtd">
<tp:taxon-treatment xmlns:tp="http://www.plazi.org/taxpub"><tp:treatment-meta><mixed-citation publication-type="journal"><person-group><name><surname>Makarkin</surname><given-names>Vladimir N.</given-names></name><name><surname>Yang</surname><given-names>Qiang</given-names></name><name><surname>Ren</surname><given-names>Dong</given-names></name></person-group><article-title>Two new species of 
                    <italic>Sinosmylites</italic> Hong (Neuroptera, Berothidae) from the Middle Jurassic of China, with notes on Mesoberothidae</article-title><source>Zookeys</source><day>24</day><month>9</month><year>2011</year><volume>2011</volume><issue>130</issue><fpage>199</fpage><lpage>215</lpage><pub-id pub-id-type="doi">10.3897/zookeys.130.1418</pub-id></mixed-citation></tp:treatment-meta><tp:nomenclature><tp:taxon-name>
                            <tp:taxon-name-part taxon-name-part-type="genus">Sinosmylites</tp:taxon-name-part>
                            <tp:taxon-name-part taxon-name-part-type="species">rasnitsyni</tp:taxon-name-part>
                            <object-id xmlns:xlink="http://www.w3.org/1999/xlink" xlink:type="simple">urn:lsid:zoobank.org:act:8851F470-C9D3-4E72-87AA-B8D8639DB16F</object-id>
                        		<object-id xmlns:xlink="http://www.w3.org/1999/xlink" xlink:type="simple">http://species-id.net/wiki/Sinosmylites_rasnitsyni</object-id>
                        </tp:taxon-name><tp:taxon-status xmlns:xlink="http://www.w3.org/1999/xlink" xlink:type="simple">sp. n.</tp:taxon-status><xref ref-type="fig" rid="F1">Figs 1</xref><xref ref-type="fig" rid="F3">–3</xref></tp:nomenclature><tp:treatment-sec sec-type="Diagnosis"><title>Diagnosis.</title><p>Differs from both other species of <italic><tp:taxon-name>Sinosmylites</tp:taxon-name></italic> by more closely spaced subcostal veinlets, and more deeply forked CuP.</p></tp:treatment-sec><tp:treatment-sec sec-type="Description"><title>Description.</title><p>Body indistinctly preserved. Antennae moniliform, incomplete; preserved segments transverse (wider than long). Prothorax short. Mesonotum of usual neuropteran morphology. Legs covered with short hairs; fore-, mid-legs relatively short; hind-leg tibia long; fore-, hind-leg basitarsus longest segment of tarsus. Abdomen very poorly preserved.</p><p>Forewing with broad-rounded apex, 6.7 mm long, 3.0 mm wide. Costal space moderately broad, strongly dilated at proximal 1/5 of wing length, narrowed basally. Subcostal veinlets simple, regularly arranged, closely spaced. Sc distally fused with R1 far from wing apex; Sc+R1 with 9-11 simple veinlets. Subcostal space broad, with one basal crossveins located immediately after origin of Rs. R1 space narrower than subcostal space; three widely-spaced crossveins before fusion of Sc, R1, one after. Rs with 11 (right wing), 10 (left wing) parallel pectinate regularly-spaced branches; six proximal branches with 2-4 terminal forks, other branches once forked. Rs1 originating near origin of Rs. M appears fused basally for short distance; forked much distal to origin of Rs1. MA, MP almost parallel, distally with one, two quite long forked branches respectively. Cu divided into CuA, CuP proximal to origin of Rs. CuA pectinate, with 7 branches, some once forked. CuP once deeply forked. Anal veins very poorly preserved; 1A, 2A apparently once deeply forked each; 3A simple. Four gradate series of crossveins posterior to stem of Rs partly preserved (series 1-4 of <xref ref-type="bibr" rid="B34">Oswald 1993</xref>). First series: crossvein 1r-m (located at origin of Rs). Second series: crossveins 2icu (connecting CuA, anterior branch of CuP), 2icup (between branches<!--PageBreak--><!--PageBreak--> of CuP). Third (‘inner’) series: six crossveins preserved (between Rs1, Rs8). Fourth (‘outer’) series: four irregularly-spaced crossveins preserved (between Rs2, CuA). Wing one color, slightly fuscous. Veins dark brown as preserved.</p><p>Hind wing poorly preserved, approximately 6.5 mm long, 2.6 mm wide. Costal space narrow, distally only slightly dilated. Subcostal veinlets simple, rather closely spaced. Sc distally fused with R1 far from wing apex; Sc+R1 with 13 simple veinlets. Subcostal space relatively narrow; no crossveins detected. R1 space broad, dilated basally; two crossveins before fusion of Sc, R1, one after. Rs originating far from wing base, with eight branches, each forked distally 1-3 times except Rs1 which deeply forked four times. Fork of M not detected. MA once forked distally; MP dichotomously branched distally. CuA long, almost parallel to hind margin, its branches poorly preserved. CuA space relatively broad. CuP fragmentary preserved, quite short. Anal veins not preserved. Crossveins posterior to stem of Rs not detected except one distal between MP, CuA (4m-cu).</p><fig id="F1" position="float" orientation="portrait"><label>Figure 1.</label><caption><p><italic><tp:taxon-name>Sinosmylites rasnitsyni</tp:taxon-name></italic> sp. n. Photograph of the holotype <bold>A</bold> part (CNU-NEU-NN2011002P; in alcohol) <bold>B</bold> counterpart (CNU-NEU-NN2011002C; dry).</p></caption><graphic xmlns:xlink="http://www.w3.org/1999/xlink" xlink:href="ZooKeys-130-199-g001.jpg" position="float" orientation="portrait" xlink:type="simple"/></fig><fig id="F2" position="float" orientation="portrait"><label>Figure 2.</label><caption><p><italic><tp:taxon-name>Sinosmylites rasnitsyni</tp:taxon-name></italic> sp. n. Drawing of the holotype CNU-NEU-NN2011002P. Scale bar is 2 mm.</p></caption><graphic xmlns:xlink="http://www.w3.org/1999/xlink" xlink:href="ZooKeys-130-199-g002.jpg" position="float" orientation="portrait" xlink:type="simple"/></fig><fig id="F3" position="float" orientation="portrait"><label>Figure 3.</label><caption><p><italic><tp:taxon-name>Sinosmylites rasnitsyni</tp:taxon-name></italic> sp. n. Forewing of the holotype CNU-NEU-NN2011002P (converted to the right). <bold>A</bold> photograph <bold>B</bold> drawing. Scale bar is 1 mm.</p></caption><graphic xmlns:xlink="http://www.w3.org/1999/xlink" xlink:href="ZooKeys-130-199-g003.jpg" position="float" orientation="portrait" xlink:type="simple"/></fig></tp:treatment-sec><tp:treatment-sec sec-type="Material"><title>Material.</title><p>Holotype CNU-NEU-NN2011002P (part), CNU-NEU-NN2011002C (counterpart), deposited in CNUB. A nearly complete specimen.</p></tp:treatment-sec><tp:treatment-sec sec-type="Type locality and horizon"><title>Type locality and horizon.</title><p>Daohugou Village, Shantou township, Ningcheng county, Inner Mongolia, China. Jiulongshan Formation, Middle Jurassic.</p></tp:treatment-sec><tp:treatment-sec sec-type="Etymology"><title>Etymology.</title><p>The species is named in honor of the distinguished Russian paleoentomologist Prof. Alexandr Pavlovich Rasnitsyn.</p></tp:treatment-sec><ref-list><ref id="B34"><mixed-citation xmlns:xlink="http://www.w3.org/1999/xlink" xlink:type="simple"><person-group><name name-style="western"><surname>Oswald</surname><given-names>JD</given-names></name></person-group> (<year>1993</year>)<article-title> Revision and cladistic analysis of the world genera of the family Hemerobiidae (Insecta: Neuroptera).</article-title> <source>Journal of the New York Entomological Society </source> <volume>101</volume>: <fpage>143</fpage>-<lpage>299</lpage>.</mixed-citation></ref></ref-list></tp:taxon-treatment>
