# Supplementary material for: Two new species of Sinosmylites Hong (Neuroptera, Berothidae) from the Middle Jurassic of China, with notes on Mesoberothidae
Source: Zookeys. 2011 Sep 24;(130):199–215. doi: 10.3897/zookeys.130.1418 (PMC3260760; doi:10.3897/zookeys.130.1418)
Supplement: XML Treatment for Sinosmylites fumosus [file zookeys.130.1418-treatment3.xml]

<!DOCTYPE tp:taxon-treatment
  PUBLIC "-//TaxonX//DTD Taxonomic Treatment Publishing DTD v0 20100105//EN" "tax-treatment-NSO.dtd">
<tp:taxon-treatment xmlns:tp="http://www.plazi.org/taxpub"><tp:treatment-meta><mixed-citation publication-type="journal"><person-group><name><surname>Makarkin</surname><given-names>Vladimir N.</given-names></name><name><surname>Yang</surname><given-names>Qiang</given-names></name><name><surname>Ren</surname><given-names>Dong</given-names></name></person-group><article-title>Two new species of 
                    <italic>Sinosmylites</italic> Hong (Neuroptera, Berothidae) from the Middle Jurassic of China, with notes on Mesoberothidae</article-title><source>Zookeys</source><day>24</day><month>9</month><year>2011</year><volume>2011</volume><issue>130</issue><fpage>199</fpage><lpage>215</lpage><pub-id pub-id-type="doi">10.3897/zookeys.130.1418</pub-id></mixed-citation></tp:treatment-meta><tp:nomenclature><tp:taxon-name> 
                            <tp:taxon-name-part taxon-name-part-type="genus">Sinosmylites</tp:taxon-name-part>
                            <tp:taxon-name-part taxon-name-part-type="species">fumosus</tp:taxon-name-part>
                            <object-id xmlns:xlink="http://www.w3.org/1999/xlink" xlink:type="simple">urn:lsid:zoobank.org:act:544F55FC-01D7-4655-BD4F-CBEE79EA247F</object-id>
                        		<object-id xmlns:xlink="http://www.w3.org/1999/xlink" xlink:type="simple">http://species-id.net/wiki/Sinosmylites_fumosus</object-id>	
                        </tp:taxon-name><tp:taxon-status xmlns:xlink="http://www.w3.org/1999/xlink" xlink:type="simple">sp. n.</tp:taxon-status><xref ref-type="fig" rid="F4">Figs 4A, B</xref></tp:nomenclature><tp:treatment-sec sec-type="Diagnosis"><title>Diagnosis.</title><p>Differs from <italic><tp:taxon-name>Sinosmylites pectinatus</tp:taxon-name></italic> by CuP once forked (twice forked in <italic><tp:taxon-name>Sinosmylites pectinatus</tp:taxon-name></italic>), by presence of one ‘inner’ gradate series of crossveins (two in <italic><tp:taxon-name>Sinosmylites pectinatus</tp:taxon-name></italic>) (see differences from <italic><tp:taxon-name>Sinosmylites rasnitsyni</tp:taxon-name></italic> sp. n. under that species.).</p></tp:treatment-sec><tp:treatment-sec sec-type="Description"><title>Description.</title><p>Forewing with broad-rounded apex, about 6.0 mm long (as preserved, estimated complete length about 6.5 mm), 2.6 mm wide. Costal space mo<!--PageBreak-->derately broad, most dilated at proximal 1/5 of wing length. Subcostal veinlets simple, regularly arranged, less closely spaced than in previous species. Sc distally fused with R1 far from wing apex; Sc+R1 with nine veinlets (eight simple, one forked). Subcostal space broad, with two basal crossveins. R1 space nearly as wide as subcostal space; six crossveins before fusion of Sc and R1, one after. Rs with nine pectinate, regularly spaced branches; four proximal-most branches with 2-4 terminal forks, other branches once forked. Rs1 originating at some distance from origin of Rs. M not fused basally; forked much distal to origin of Rs1. MA, MP almost parallel, distally with one (simple) , two (one simple) branches respectively. Cu divided into CuA, CuP proximal to origin of Rs. CuA pectinate, with 7 branches; proximal-most branch once forked. CuP once deeply forked. Anal veins incompletely preserved; 1A with single marginal fork; 2A with two marginal short branches; 3A very incomplete, with single fork preserved. Four gradate series of crossveins posterior to stem of Rs, all incomplete. First series consists of three crossveins: 1r-m (located at origin of Rs), 1m-cu, 1a1-a2 (longer than previous); Second series includes two crossveins: 2m-cu (connecting MP, CuA), 2icu (connecting CuA, anterior branch of CuP). Third (‘inner’) series with six crossveins (3rs-rs7, 3rs5-rs4 to 3rs2-rs1; two between Rs3, Rs2). Fourth (‘outer’) series with five crossveins (from 4rs2-rs1 to 4m-cu; two between Rs1, MA). Wing one color, fuscous. Veins mainly dark brown as preserved.</p><fig id="F4" position="float" orientation="portrait"><label>Figure 4.</label><caption><p><italic><tp:taxon-name>Sinosmylites fumosus</tp:taxon-name></italic> sp. n. Holotype CNU-NEU-NN2011003, the forewing. <bold>A</bold> photograph <bold>B</bold> drawing. Scale bar is 1 mm.</p></caption><graphic xmlns:xlink="http://www.w3.org/1999/xlink" xlink:href="ZooKeys-130-199-g004.jpg" position="float" orientation="portrait" xlink:type="simple"/></fig></tp:treatment-sec><tp:treatment-sec sec-type="Type material"><title>Type material.</title><p>Holotype CNU-NEU-NN2011003, deposited in CNUB. A nearly complete forewing.</p></tp:treatment-sec><tp:treatment-sec sec-type="Type locality and horizon"><title>Type locality and horizon.</title><p>Daohugou Village, Shantou township, Ningcheng county, Inner Mongolia, China. Jiulongshan Formation, Middle Jurassic.</p></tp:treatment-sec><tp:treatment-sec sec-type="Etymology"><title>Etymology.</title><p>From the Latin <italic>fumosus</italic>, smoked, in reference to the coloration of wings.</p></tp:treatment-sec></tp:taxon-treatment>
