# Supplementary material for: Two new species of Sinosmylites Hong (Neuroptera, Berothidae) from the Middle Jurassic of China, with notes on Mesoberothidae
Source: Zookeys. 2011 Sep 24;(130):199–215. doi: 10.3897/zookeys.130.1418 (PMC3260760; doi:10.3897/zookeys.130.1418)
Supplement: XML Treatment for Sinosmylites [file zookeys.130.1418-treatment4.xml]

<!DOCTYPE tp:taxon-treatment
  PUBLIC "-//TaxonX//DTD Taxonomic Treatment Publishing DTD v0 20100105//EN" "tax-treatment-NSO.dtd">
<tp:taxon-treatment xmlns:tp="http://www.plazi.org/taxpub"><tp:treatment-meta><mixed-citation publication-type="journal"><person-group><name><surname>Makarkin</surname><given-names>Vladimir N.</given-names></name><name><surname>Yang</surname><given-names>Qiang</given-names></name><name><surname>Ren</surname><given-names>Dong</given-names></name></person-group><article-title>Two new species of 
                    <italic>Sinosmylites</italic> Hong (Neuroptera, Berothidae) from the Middle Jurassic of China, with notes on Mesoberothidae</article-title><source>Zookeys</source><day>24</day><month>9</month><year>2011</year><volume>2011</volume><issue>130</issue><fpage>199</fpage><lpage>215</lpage><pub-id pub-id-type="doi">10.3897/zookeys.130.1418</pub-id></mixed-citation></tp:treatment-meta><tp:nomenclature><tp:taxon-name>
                            <tp:taxon-name-part taxon-name-part-type="genus">Sinosmylites</tp:taxon-name-part>
                            <object-id xmlns:xlink="http://www.w3.org/1999/xlink" xlink:type="simple">http://species-id.net/wiki/Sinosmylites</object-id>
                        </tp:taxon-name><tp:taxon-status xmlns:xlink="http://www.w3.org/1999/xlink" xlink:type="simple">sp.</tp:taxon-status><xref ref-type="fig" rid="F5">Figs 5A, B</xref></tp:nomenclature><tp:treatment-sec sec-type="Description"><title>Description.</title><p>Hind wing approximately 6.5 mm long, 2.7 mm wide. Humeral lobe not extended; frenulum poorly-developed consisting of few bristles. Costal space narrow, dilated towards apex. Subcostal veinlets simple, more closely-spaced apically. Sc distally fused with R1 far from wing apex; Sc+R1 with seven long veinlets (one forked). Subcostal space relatively broad, with one basal crossveins. R1 space nearly as wide as subcostal space; four crossveins before fusion of Sc, R1. Rs with seven pectinate, regularly spaced branches; one branch deeply forked. Rs1 originating at some distance from origin of Rs. Proximal crossvein m-r long, connecting Rs1 near its origin with M. M forked distal to origin of Rs1. MA, MP almost parallel, distally with few branches. CuA long, slightly incurved, in general parallel to hind margin, with nine forkes branches originated at angle &gt;45 degrees, one simple branch. CuP short, with two branched preserved. 1A–3A not preserved. Crossvein between CuA, 1A (or CuP). One crossvein between Rs, Rs6 in <!--PageBreak-->‘inner’ gradate series (possibly anomalous). Six crossveins (from Rs4 to CuA) in ‘outer’ gradate series preserved. Wing one color, fuscous. Veins appear mainly dark brown.</p><fig id="F5" position="float" orientation="portrait"><label>Figure 5.</label><caption><p><italic><tp:taxon-name>Sinosmylites</tp:taxon-name></italic> sp. Specimen CNU-NEU-NN2011004, the hind wing. <bold>A</bold> photograph <bold>B</bold> drawing. Scale bar is 1 mm.</p></caption><graphic xmlns:xlink="http://www.w3.org/1999/xlink" xlink:href="ZooKeys-130-199-g005.jpg" position="float" orientation="portrait" xlink:type="simple"/></fig></tp:treatment-sec><tp:treatment-sec sec-type="Material examined"><title>Material examined.</title><p>Specimen CNU-NEU-NN2011004, deposited in CNUB. A nearly complete hind wing.</p></tp:treatment-sec><tp:treatment-sec sec-type="Type locality and horizon"><title>Type locality and horizon.</title><p>Daohugou Village, Shantou township, Ningcheng county, Inner Mongolia, China. Jiulongshan Formation, Middle Jurassic.</p></tp:treatment-sec><tp:treatment-sec sec-type="Comments"><title>Comments.</title><p>The venation of this hind wing is typical for <tp:taxon-name>Berothidae</tp:taxon-name>. In particular, the configuration of CuA is characteristic of this family; although this also occurs in the <tp:taxon-name>Nevrorthidae</tp:taxon-name>, nevrorthid venation is otherwise dissimilar. Also, the basal crossvein between R and M systems is straight, perpendicular to connecting veins; this is characteristic of all <tp:taxon-name>Berothidae</tp:taxon-name> except <tp:taxon-name>Rhachiberothinae</tp:taxon-name>. In the vast majority of extant <tp:taxon-name>Berothidae</tp:taxon-name>, the complete CuP is lost, but the basal or/and distal parts there<!--PageBreak--> are often present. CuP is entirely lost in some genera, both fossil (e.g., <italic><tp:taxon-name>Microberotha macculloughi</tp:taxon-name></italic> Archibald and Makarkin, 2004) and extant (e.g., <italic><tp:taxon-name>Cyrenoberotha</tp:taxon-name></italic> MacLeod and Adams, 1968, <italic><tp:taxon-name>Berlekrumyia</tp:taxon-name></italic> Aspöck and Aspöck, 1988). Therefore, it is hard to determine which vein is preserved in this hind wing, the distal part of CuP or 1A (see <xref ref-type="fig" rid="F5">Fig. 5B</xref>, labeled <italic>CuP</italic>), as the proximal portion of the wing is not preserved. We tentatively consider this vein to be CuP.</p><p>This specimen is tentatively assigned to <italic><tp:taxon-name>Sinosmylites</tp:taxon-name></italic>. The hind wings of <italic><tp:taxon-name>Sinosmylites rasnitsyni</tp:taxon-name></italic> sp. n., the only species of the genus in which these are known,are quite poorly preserved and their venation does not enable its generic character states to be determined with confidence. However, this hind wing shares similar size, coloration, and venation (e.g., Sc and R1 are fused; Sc+R1 with many branches; several crossveins between R1 and Rs; the same configuration of the Rs branches) with the forewings of <italic><tp:taxon-name>Sinosmylites</tp:taxon-name></italic> species. Therefore, this generic affinity is most likely.</p></tp:treatment-sec></tp:taxon-treatment>
